# Supplementary material for: Thymus apulus (T. sect. Hyphodromi, Lamiaceae), a New Species from Southern Italy
Source: Plants (Basel). 2025 Nov 24;14(23):3584. doi: 10.3390/plants14233584 (PMC12693766; doi:10.3390/plants14233584)
Supplement: Supplementary file 1 [file plants-14-03584-s001.zip]

Archive with 3 entries (2 files):
- plants-4001191  supplementary/
- plants-4001191  supplementary/Sup_fileS1.pdf
- plants-4001191  supplementary/Sup_fileS2.pdf
